# Supplementary material for: Identification of carbohydrate gene clusters obtained from in vitro fermentations as predictive biomarkers of prebiotic responses
Source: BMC Microbiol. 2024 May 25;24:183. doi: 10.1186/s12866-024-03344-y (PMC11127362; doi:10.1186/s12866-024-03344-y)
Supplement: Supplementary file 2 — Additional File 2. Supplementary Tables S1-S12 [file 12866_2024_3344_MOESM2_ESM.xlsx]

## Sheet: Table S1 Subject demographics
Subject demographics (n=36)	Frequency (percentage)
Age (years)	27.84 ± 3.54
Male/Female	13/23 (36.11/63.89)
Omnivore/Vegetarian	36/0 (100/0)
Table S1: Subject demographics. Follow-up questionnaires were distributed to in vitro fermentation donors post sample collection to survey subject demographic. Thirty-six out of forty subjects responded to the survey.

## Sheet: Table S2 Cazy annotations
CAZyme family	Enzyme activity
GH1	beta-glucosidase (EC 3.2.1.21); beta-galactosidase (EC 3.2.1.23); beta-mannosidase (EC 3.2.1.25); beta-glucuronidase (EC 3.2.1.31); beta-xylosidase (EC 3.2.1.37); beta-D-fucosidase (EC 3.2.1.38); phlorizin hydrolase (EC 3.2.1.62); exo-beta-1,4-glucanase (EC 3.2.1.74); 6-phospho-beta-galactosidase (EC 3.2.1.85); 6-phospho-beta-glucosidase (EC 3.2.1.86); strictosidine beta-glucosidase (EC 3.2.1.105…
GH2	beta-galactosidase (EC 3.2.1.23) ; beta-mannosidase (EC 3.2.1.25); beta-glucuronidase (EC 3.2.1.31); alpha-L-arabinofuranosidase (EC 3.2.1.55); mannosylglycoprotein endo-beta-mannosidase (EC 3.2.1.152); exo-beta-glucosaminidase (EC 3.2.1.165); alpha-L-arabinopyranosidase (EC 3.2.1.-); beta-galacturonidase (EC 3.2.1.-); beta-xylosidase (EC 3.2.1.37); beta-D-galactofuranosidase (EC 3.2.1.146);
GH3	beta-glucosidase (EC 3.2.1.21); xylan 1,4-beta-xylosidase (EC 3.2.1.37); beta-glucosylceramidase (EC 3.2.1.45); beta-N-acetylhexosaminidase (EC 3.2.1.52); alpha-L-arabinofuranosidase (EC 3.2.1.55); glucan 1,4-beta-glucosidase (EC 3.2.1.74); isoprimeverose-producing oligoxyloglucan hydrolase (EC 3.2.1.120); coniferin beta-glucosidase (EC 3.2.1.126); exo-1,3-1,4-glucanase (EC 3.2.1.-); beta-N-acety…
GH5	endo-beta-1,4-glucanase / cellulase (EC 3.2.1.4); endo-beta-1,4-xylanase (EC 3.2.1.8); beta-glucosidase (EC 3.2.1.21); beta-mannosidase (EC 3.2.1.25); beta-glucosylceramidase (EC 3.2.1.45); glucan beta-1,3-glucosidase (EC 3.2.1.58); exo-beta-1,4-glucanase / cellodextrinase (EC 3.2.1.74); glucan endo-1,6-beta-glucosidase (EC 3.2.1.75); mannan endo-beta-1,4-mannosidase (EC 3.2.1.78); cellulose beta…
GH5_2	b-glycosidase (EC 3.2.1.-);chitosanase (EC 3.2.1.132);endo-b-1,4-glucanase (EC 3.2.1.4);endo-b-1,4-xylanase (EC 3.2.1.8)
GH5_4	b-glycosidase (EC 3.2.1.-);glucomannan-specific endo-b-1,4-glucanase (EC 3.2.1.-);[retaining] exo-xyloglucanase (EC 3.2.1.-);xyloglucan-specific endo-b-1,4-glucanase / endo-xyloglucanase (EC 3.2.1.151);endo-b-1,4-glucanase (EC 3.2.1.4);lichenase / endo-b-1,3-1,4-glucanase (EC 3.2.1.73);endo-b-1,4-xylanase (EC 3.2.1.8)
GH5_21	endo-b-1,4-xylanase (EC 3.2.1.8)
GH5_22	xylan 1,4-b-xylosidase (EC 3.2.1.37);endo-b-1,4-glucanase (EC 3.2.1.4)
GH5_25	endo-b-1,4-glucanase (EC 3.2.1.4);endo-b-1,3(4)-glucanase / lichenase-laminarinase (EC 3.2.1.6);endo-b-1,4-mannanase (EC 3.2.1.78);endo-b-1,4-xylanase (EC 3.2.1.8)
GH5_34	[retaining] arabinoxylan-specific endo-b-1,4-xylanase (EC 3.2.1.-)
GH5_35	endo-b-1,4-xylanase (EC 3.2.1.8)
GH8	chitosanase (EC 3.2.1.132); cellulase (EC 3.2.1.4); licheninase (EC 3.2.1.73); endo-1,4-beta-xylanase (EC 3.2.1.8); reducing-end-xylose releasing exo-oligoxylanase (EC 3.2.1.156)
GH10	endo-1,4-beta-xylanase (EC 3.2.1.8); endo-1,3-beta-xylanase (EC 3.2.1.32); tomatinase (EC 3.2.1.-); xylan endotransglycosylase (EC 2.4.2.-); endo-beta-1,4-glucanase (EC 3.2.1.4)
GH11	endo-beta-1,4-xylanase (EC 3.2.1.8); endo-beta-1,3-xylanase (EC 3.2.1.32)
GH30	endo-beta-1,4-xylanase (EC 3.2.1.8); beta-glucosidase (3.2.1.21); beta-glucuronidase (EC 3.2.1.31); beta-xylosidase (EC 3.2.1.37); beta-fucosidase (EC 3.2.1.38); glucosylceramidase (EC 3.2.1.45); beta-1,6-glucanase (EC 3.2.1.75); glucuronoarabinoxylan endo-beta-1,4-xylanase (EC 3.2.1.136); endo-beta-1,6-galactanase (EC:3.2.1.164); [reducing end] beta-xylosidase (EC 3.2.1.-)
GH30_2	xylan 1,4-b-xylosidase (EC 3.2.1.37)
GH30_7	xylanase cleaving 4-Me-GlcA or GlcA-substituted xylan (EC 3.2.1.-);[reducing end] b-xylosidase (EC 3.2.1.-);endo-b-1,4-xylanase (EC 3.2.1.8)
GH30_8	glucuronoarabinoxylan-specific endo-b-1,4-xylanase (EC 3.2.1.136);endo-b-1,4-xylanase (EC 3.2.1.8)
GH32	invertase (EC 3.2.1.26); endo-inulinase (EC 3.2.1.7); beta-2,6-fructan 6-levanbiohydrolase (EC 3.2.1.64); endo-levanase (EC 3.2.1.65); exo-inulinase (EC 3.2.1.80); fructan beta-(2,1)-fructosidase/1-exohydrolase (EC 3.2.1.153); fructan beta-(2,6)-fructosidase/6-exohydrolase (EC 3.2.1.154); sucrose:sucrose 1-fructosyltransferase (EC 2.4.1.99); fructan:fructan 1-fructosyltransferase (EC 2.4.1.100); …
GH39	alpha-L-iduronidase (EC 3.2.1.76); beta-xylosidase (EC 3.2.1.37); alpha-L-arabinofuranosidase (EC 3.2.1.55); beta-glucosidase (EC 3.2.1.21); beta-galactosidase (EC 3.2.1.23)
GH43	beta-xylosidase (EC 3.2.1.37); alpha-L-arabinofuranosidase (EC 3.2.1.55); xylanase (EC 3.2.1.8); alpha-1,2-L-arabinofuranosidase (EC 3.2.1.-); exo-alpha-1,5-L-arabinofuranosidase (EC 3.2.1.-); [inverting] exo-alpha-1,5-L-arabinanase (EC 3.2.1.-); beta-1,3-xylosidase (EC 3.2.1.-); [inverting] exo-alpha-1,5-L-arabinanase (EC 3.2.1.-); [inverting] endo-alpha-1,5-L-arabinanase (EC 3.2.1.99); exo-beta…
GH43_1	xylan 1,4-b-xylosidase (EC 3.2.1.37);a-L-arabinofuranosidase (EC 3.2.1.55)
GH43_7	endo-b-1,4-xylanase (EC 3.2.1.8)
GH43_10	xylan 1,4-b-xylosidase (EC 3.2.1.37);a-L-arabinofuranosidase (EC 3.2.1.55)
GH43_11	b-1,3-xylosidase (EC 3.2.1.-);xylan 1,4-b-xylosidase (EC 3.2.1.37);a-L-arabinofuranosidase (EC 3.2.1.55)
GH43_12	xylan 1,4-b-xylosidase (EC 3.2.1.37);a-L-arabinofuranosidase (EC 3.2.1.55)
GH43_14	xylan 1,4-b-xylosidase (EC 3.2.1.37)
GH43_17	a-L-arabinofuranosidase (EC 3.2.1.55);endo-b-1,4-xylanase (EC 3.2.1.8)
GH43_22	xylan 1,4-b-xylosidase (EC 3.2.1.37);a-L-arabinofuranosidase (EC 3.2.1.55)
GH43_27	xylan 1,4-b-xylosidase (EC 3.2.1.37);a-L-arabinofuranosidase (EC 3.2.1.55)
GH43_29	a-1,2-L-arabinofuranosidase (EC 3.2.1.-);xylan 1,4-b-xylosidase (EC 3.2.1.37);a-L-arabinofuranosidase (EC 3.2.1.55)
GH43_35	xylan 1,4-b-xylosidase (EC 3.2.1.37);a-L-arabinofuranosidase (EC 3.2.1.55)
GH51	endoglucanase (EC 3.2.1.4); endo-beta-1,4-xylanase (EC 3.2.1.8); beta-xylosidase (EC 3.2.1.37); alpha-L-arabinofuranosidase (EC 3.2.1.55); lichenase / endo-beta-1,3-1,4-glucanase (EC 3.2.1.73)
GH52	beta-xylosidase (EC 3.2.1.37).
GH54	alpha-L-arabinofuranosidase (EC 3.2.1.55); beta-xylosidase (EC 3.2.1.37).
GH68	levansucrase (EC 2.4.1.10); beta-fructofuranosidase (EC 3.2.1.26); inulosucrase (EC 2.4.1.9).
GH91	inulin lyase [DFA-I-forming] (EC 4.2.2.17); inulin lyase [DFA-III-forming] (EC 4.2.2.18); difructofuranose 1,2':2,3' dianhydride hydrolase [DFA-IIIase] (EC 3.2.1.-)
GH98	blood-group endo-beta-1,4-galactosidase (EC 3.2.1.102); blood group A- and B-cleaving endo-beta-1,4-galactosidase (EC 3.2.1.-); endo-beta-1,4-xylanase (EC 3.2.1.8); endo-beta-1,4-xylanase (EC 3.2.1.8)
GH115	xylan alpha-1,2-glucuronidase (3.2.1.131); alpha-(4-O-methyl)-glucuronidase (3.2.1.-)
GH116	beta-glucosidase (EC 3.2.1.21); beta-xylosidase (EC 3.2.1.37); acid beta-glucosidase/beta-glucosylceramidase (EC 3.2.1.45); beta-N-acetylglucosaminidase (EC 3.2.1.52)
GH120	beta-xylosidase (EC 3.2.1.37)
GH141	alpha-L-fucosidase (EC 3.2.1.51); xylanase (EC 3.2.1.8)
Table S2: CAZyme families and subfamilies that are functionally relevant to degradation of xylan and fructan based substrates. CAZyme families are colored according to their associated substrate(s); XOS (green), fructans (blue) and inulin (red). This information was obtained from the CAZy database (Lombard et al. 2013).

## Sheet: Table S3 Diff abund cazyme
Treatment group	IDS	EC number (eggNOG-mapper)	enzyme name	CAZy (dbCAN2)	log2FoldChange	genus
FOS	GID_284627	3.2.1.26	β-fructofuranosidase	GH32	-24.1465	Enterococcus
FOS	GID_183142	3.2.1.26	β-fructofuranosidase	GH32	-19.981	Blautia
FOS	GID_02015	3.2.1.80	fructan β-fructosidase	GH32|CBM66	-17.6803	Bacillus
FOS	GID_131341	3.2.1.26	β-fructofuranosidase	GH32	-13.0209	Streptococcus
FOS	GID_108970	3.2.1.26	β-fructofuranosidase	GH32	-12.9773	Streptococcus
FOS	GID_106237	3.2.1.26	β-fructofuranosidase	GH32	-12.1104	Streptococcus
FOS	GID_11599	3.2.1.26	β-fructofuranosidase	GH32	-12.0029	Streptococcus
FOS	GID_88601	3.2.1.26	β-fructofuranosidase	GH32	-11.8455	Streptococcus
FOS	GID_19458	3.2.1.26	β-fructofuranosidase	GH32	-11.1141	Streptococcus
FOS	GID_21721	3.2.1.26	β-fructofuranosidase	GH32	4.65923	Bifidobacterium
FOS	GID_93934	3.2.1.26	β-fructofuranosidase	GH32	5.56635	Bifidobacterium
FOS	GID_04368	3.2.1.26	β-fructofuranosidase	GH32	5.80653	Bifidobacterium
FOS	GID_53283	3.2.1.26	β-fructofuranosidase	GH32	6.79615	Bifidobacterium
FOS	GID_07700	3.2.1.26	β-fructofuranosidase	GH32	7.46456	Clostridium
FOS	GID_200285	3.2.1.26	β-fructofuranosidase	GH32	9.91776	Clostridium
FOS	GID_197820	3.2.1.26	β-fructofuranosidase	GH32	11.2363	Ruminococcus
FOS	GID_309125	3.2.1.26	β-fructofuranosidase	GH32	11.6046	Clostridium
FOS	GID_200281	3.2.1.26	β-fructofuranosidase	GH32	11.6055	Clostridium
FOS	GID_53098	3.2.1.26	β-fructofuranosidase	GH32	12.2955	Megamonas
FOS	GID_132052	3.2.1.26	β-fructofuranosidase	GH32	12.4722	Ruminococcus
FOS	GID_13295	3.2.1.26	β-fructofuranosidase	GH32	14.9949	Enterobacter
FOS	GID_96149	3.2.1.26	β-fructofuranosidase	GH32	20.3091	Clostridium
Inulin	GID_132052	3.2.1.26	β-fructofuranosidase	GH32	-38.5621	Ruminococcus
Inulin	GID_13295	3.2.1.26	β-fructofuranosidase	GH32	-29.6893	Enterobacter
Inulin	GID_208941	3.2.1.26	β-fructofuranosidase	GH32	-24.5833	Clostridium
Inulin	GID_296092	3.2.1.26	β-fructofuranosidase	GH32	-16.3793	Escherichia
Inulin	GID_107693	3.2.1.26	β-fructofuranosidase	GH32	-11.0137	Streptococcus
Inulin	GID_228816	3.2.1.26	β-fructofuranosidase	GH32	-10.9713	Streptococcus
Inulin	GID_145314	3.2.1.26	β-fructofuranosidase	GH32	-9.47848	Streptococcus
Inulin	GID_93934	3.2.1.26	β-fructofuranosidase	GH32	9.28769	Bifidobacterium
Inulin	GID_21721	3.2.1.26	β-fructofuranosidase	GH32	9.37584	Bifidobacterium
Inulin	GID_258617	-	-	GH91	10.2401	Paenibacillus
Inulin	GID_135611	3.2.1.26	β-fructofuranosidase	GH32	15.0604	Eubacterium
Inulin	GID_165168	-	-	GH91	15.605	Ruminococcus
Inulin	GID_200676	3.2.1.26	β-fructofuranosidase	GH32	17.82	Megamonas
Inulin	GID_86439	3.2.1.26	β-fructofuranosidase	GH32	17.938	Clostridium
Inulin	GID_82396	3.2.1.26	β-fructofuranosidase	GH32	24.8619	Clostridium
Inulin	GID_333630	3.2.1.26	β-fructofuranosidase	GH32	26.2053	Ruminococcus
Inulin	GID_05520	3.2.1.26	β-fructofuranosidase	GH32	26.575	Bacillus
Inulin	GID_23253	3.2.1.26	β-fructofuranosidase	GH32	27.5855	Bacillus
Inulin	GID_96149	3.2.1.26	β-fructofuranosidase	GH32	31.6424	Clostridium
XOS	GID_90548	3.2.1.23	β-galactosidase	GH2	-46.9817	Eubacterium
XOS	GID_17444	3.2.1.23	β-galactosidase	GH2	-46.3858	Clostridium
XOS	GID_155481	3.2.1.86	6-phospho-β-glucosidase	GH1	-40.7782	Clostridium
XOS	GID_51599	-	-	GH1	-40.5388	Erysipelotrichaceae
XOS	GID_114697	3.2.1.21,3.2.1.86	β-glucosidase, 6-phospho-β-galactosidase	GH1	-39.3738	Enterobacter
XOS	GID_324040	3.2.1.52	β-N-acetylhexosaminidase	GH3	-39.0079	Clostridium
XOS	GID_120340	3.2.1.86	6-phospho-β-glucosidase	GH1	-37.5205	Clostridium
XOS	GID_142472	3.2.1.86	6-phospho-β-glucosidase	GH1	-36.3564	Clostridium
XOS	GID_247814	-	-	GH39	-35.5718	Clostridium
XOS	GID_11743	3.2.1.37	xylan 1,4-β-xylosidase	GH43_11	-35.2939	Enterobacter
XOS	GID_212748	3.2.1.86	6-phospho-β-glucosidase	GH1	-35.0361	Firmicutes
XOS	GID_122307	3.2.1.86	6-phospho-β-glucosidase	GH1	-34.8836	Clostridium
XOS	GID_74227	3.2.1.21,3.2.1.86	β-glucosidase, 6-phospho-β-galactosidase	GH1	-34.5047	Enterobacter
XOS	GID_143867	3.2.1.21,3.2.1.86	β-glucosidase, 6-phospho-β-galactosidase	GH1	-33.2737	Enterobacter
XOS	GID_198770	3.2.1.21	β-glucosidase	GH3	-29.1192	Clostridium
XOS	GID_232508	3.2.1.21	β-glucosidase	GH3	-28.5035	Allobaculum
XOS	GID_57275	3.2.1.4	cellulase	GH5_25	-28.4709	Clostridium
XOS	GID_328896	3.2.1.21	β-glucosidase	GH3	-26.7821	Coprobacillus
XOS	GID_232501	3.2.1.21,3.2.1.85	β-glucosidase, 6-phospho-β-galactosidase	GH1	-26.3213	Tepidanaerobacter
XOS	GID_13591	3.2.1.23	β-galactosidase	GH2	-26.2583	Enterobacter
XOS	GID_242669	3.2.1.23	β-galactosidase	GH2	-25.2964	Clostridium
XOS	GID_11799	3.2.1.21	β-glucosidase	GH3	-25.0643	Enterobacter
XOS	GID_45063	3.2.1.21,3.2.1.86	β-glucosidase, 6-phospho-β-galactosidase	GH1	-24.8917	Enterobacter
XOS	GID_15519	3.2.1.52	β-N-acetylhexosaminidase	GH3	-24.3838	Enterobacter
XOS	GID_10895	3.2.1.86	6-phospho-β-glucosidase	GH1	-23.9011	Clostridium
XOS	GID_32466	-	NA	GH43_26	-23.7317	Bacteroides
XOS	GID_82087	3.2.1.52	β-N-acetylhexosaminidase	GH3	-18.9958	Clostridium
XOS	GID_139169	3.2.1.86	6-phospho-β-glucosidase	GH1	-18.9571	Firmicutes
XOS	GID_202199	3.2.1.86	6-phospho-β-glucosidase	GH1	-17.2274	Clostridium
XOS	GID_19629	3.2.1.37	xylan 1,4-β-xylosidase	GH43_11	-13.3409	Enterococcus
XOS	GID_342212	3.2.1.86	6-phospho-β-glucosidase	GH1	-10.4738	Clostridium
XOS	GID_203393	3.2.1.177,3.2.1.20	Alpha-D-xyloside xylohydrolase, oligoxyloglucan β-glycosidase	GH31|CBM32	-9.94791	Clostridium
XOS	GID_52847	3.2.1.86	6-phospho-β-glucosidase	GH1	-9.76043	Streptococcus
XOS	GID_157201	3.2.1.52	β-N-acetylhexosaminidase	GH3	-9.56396	Enterococcus
XOS	GID_252450	3.2.1.21,3.2.1.86	β-glucosidase, 6-phospho-β-galactosidase	GH1	-9.52169	Streptococcus
XOS	GID_157200	3.2.1.23	β-galactosidase	GH2	-9.39239	Enterococcus
XOS	GID_280359	3.2.1.86	6-phospho-β-glucosidase	GH1	-8.30402	Clostridium
XOS	GID_11647	3.2.1.86	6-phospho-β-glucosidase	GH1	-8.1613	Streptococcus
XOS	GID_88605	3.2.1.21,3.2.1.86	β-glucosidase, 6-phospho-β-galactosidase	GH1	-8.16036	Streptococcus
XOS	GID_152331	3.2.1.23	β-galactosidase	GH2	-7.81584	Bifidobacterium
XOS	GID_187021	3.2.1.23	β-galactosidase	GH2	-7.69641	Bifidobacterium
XOS	GID_11632	3.2.1.86	6-phospho-β-glucosidase	GH1	-7.57329	Streptococcus
XOS	GID_114977	3.2.1.37,3.2.1.55	xylan 1,4-β-xylosidase, α-N-arabinofuranosidase	GH43_12	-7.56749	Streptococcus
XOS	GID_11394	3.2.1.86	6-phospho-β-glucosidase	GH1	-7.56244	Streptococcus
XOS	GID_105480	3.2.1.86	6-phospho-β-glucosidase	GH1	-7.50749	Streptococcus
XOS	GID_16767	3.2.1.21,3.2.1.86	β-glucosidase, 6-phospho-β-galactosidase	GH1	-7.02785	Streptococcus
XOS	GID_114971	3.2.1.23	β-mannosidase	GH2	-6.95112	Streptococcus
XOS	GID_52865	3.2.1.86	6-phospho-β-glucosidase	GH1	-6.83711	Streptococcus
XOS	GID_72613	3.2.1.86	6-phospho-β-glucosidase	GH1	-6.72217	Streptococcus
XOS	GID_114974	3.2.1.52	β-N-acetylhexosaminidase	GH3	-6.51641	Streptococcus
XOS	GID_154705	3.2.1.86	6-phospho-β-glucosidase	GH1	-6.2411	Streptococcus
XOS	GID_154693	3.2.1.86	6-phospho-β-glucosidase	GH1	-6.22932	Streptococcus
XOS	GID_225182	3.2.1.23	β-galactosidase	GH2	5.30884	Bifidobacterium
XOS	GID_04315	3.2.1.37	xylan 1,4-β-xylosidase	GH43_11	5.95483	Bifidobacterium
XOS	GID_07941	-	-	GH120	6.27142	Bifidobacterium
XOS	GID_75661	3.2.1.99	arabinan endo-1,5-α±-L-arabinosidase	GH43_4	6.75191	Bifidobacterium
XOS	GID_07940	3.2.1.156	oligosaccharide reducing-end xylase	GH8	6.84405	Bifidobacterium
XOS	GID_13064	-	-	GH43_10	6.92386	Bifidobacterium
XOS	GID_243467	3.2.1.25	β-mannosidase	GH2	7.20005	Bifidobacterium
XOS	GID_18386	3.2.1.21	β-glucosidase	GH3	7.35766	Klebsiella
XOS	GID_271759	3.2.1.21	β-glucosidase	GH3	7.49965	Bifidobacterium
XOS	GID_102964	3.2.1.37	xylan 1,4-β-xylosidase	GH43_11	7.59686	Bifidobacterium
XOS	GID_13225	3.2.1.37	xylan 1,4-β-xylosidase	GH43_11	7.72598	Bifidobacterium
XOS	GID_243471	3.2.1.21	β-glucosidase	GH1	7.76016	Bifidobacterium
XOS	GID_39297	3.2.1.55	α-N-arabinofuranosidase	GH51	7.76718	Bifidobacterium
XOS	GID_246583	3.2.1.86	6-phospho-β-glucosidase	GH1	7.80009	Enterococcus
XOS	GID_07942	3.2.1.37	xylan 1,4-β-xylosidase	GH43_11	8.10967	Bifidobacterium
XOS	GID_24722	3.2.1.21,3.2.1.86	β-glucosidase, 6-phospho-β-galactosidase	GH1	8.12239	Enterococcus
XOS	GID_137864	3.2.1.23	β-galactosidase	GH2	8.1626	Bifidobacterium
XOS	GID_13220	3.2.1.37,3.2.1.55	xylan 1,4-β-xylosidase, α-N-arabinofuranosidase	GH43_12	8.16695	Bifidobacterium
XOS	GID_08104	-	-	GH43_26	8.26172	Bifidobacterium
XOS	GID_69570	-	-	GH5_41	8.36122	Klebsiella
XOS	GID_102976	3.2.1.21	β-glucosidase	GH3	8.43583	Bifidobacterium
XOS	GID_08135	3.2.1.55	α-N-arabinofuranosidase	GH43_29	8.50082	Bifidobacterium
XOS	GID_205423	3.2.1.23	β-galactosidase	GH2	8.6138	Bifidobacterium
XOS	GID_45726	3.2.1.21,3.2.1.86	β-glucosidase, 6-phospho-β-galactosidase	GH1	8.90049	Enterococcus
XOS	GID_165833	3.2.1.55	α-N-arabinofuranosidase	GH51	8.95771	Bifidobacterium
XOS	GID_96855	3.2.1.21,3.2.1.86	β-glucosidase, 6-phospho-β-galactosidase	GH1	8.98473	Enterococcus
XOS	GID_74042	3.2.1.23	β-galactosidase	GH2	9.0327	Megamonas
XOS	GID_84969	3.2.1.86	6-phospho-β-glucosidase	GH1	9.15422	Clostridium
XOS	GID_04327	3.2.1.21	β-glucosidase	GH3	9.17659	Bifidobacterium
XOS	GID_205438	3.2.1.21	β-glucosidase	GH3	9.33699	Bifidobacterium
XOS	GID_63852	3.2.1.86	6-phospho-β-glucosidase	GH1	9.38951	Enterococcus
XOS	GID_172471	3.2.1.21	β-glucosidase	GH3	9.4189	Bifidobacterium
XOS	GID_125524	3.2.1.23	β-galactosidase	GH2	9.43865	Enterococcus
XOS	GID_08299	3.2.1.21	β-glucosidase	GH3	9.67955	Bifidobacterium
XOS	GID_99064	3.2.1.37	xylan 1,4-β-xylosidase	GH43_11	9.76636	Bifidobacterium
XOS	GID_169838	3.2.1.23	β-galactosidase	GH2	9.79979	Bifidobacterium
XOS	GID_169840	3.2.1.23	β-galactosidase	GH2	10.5106	Bifidobacterium
XOS	GID_04318	3.2.1.21	β-glucosidase	GH3	10.6591	Bifidobacterium
XOS	GID_08717	3.2.1.23	β-galactosidase	GH2	10.6978	Clostridium
XOS	GID_161807	3.2.1.55	α-N-arabinofuranosidase	GH51	11.0642	Bifidobacterium
XOS	GID_75635	3.2.1.55	α-N-arabinofuranosidase	GH43_29	12.0227	Bifidobacterium
XOS	GID_268488	3.2.1.23	β-galactosidase	GH2	14.9923	Streptococcus
XOS	GID_88845	3.2.1.21,3.2.1.86	β-glucosidase, 6-phospho-β-galactosidase	GH1	20.2951	Klebsiella
XOS	GID_59536	3.2.1.21,3.2.1.86	β-glucosidase, 6-phospho-β-galactosidase	GH1	20.4477	Escherichia
XOS	GID_86365	3.2.1.52	β-N-acetylhexosaminidase	GH3	20.8088	Clostridium
XOS	GID_230468	3.2.1.21,3.2.1.85	β-glucosidase, 6-phospho-β-galactosidase	GH1	20.8758	Enterococcus
XOS	GID_293269	3.2.1.23	β-galactosidase	GH2	21.1009	Bifidobacterium
XOS	GID_81862	-	-	GH43_10	21.302	Klebsiella
XOS	GID_34606	3.2.1.4	cellulase	GH8	21.6242	Klebsiella
XOS	GID_211679	3.2.1.37	xylan 1,4-β-xylosidase	GH43_11	21.7579	Klebsiella
XOS	GID_225573	3.2.1.23	β-galactosidase	GH2	22.7722	Bifidobacterium
XOS	GID_38381	3.2.1.23	β-galactosidase	GH2	22.962	Klebsiella
XOS	GID_12362	3.2.1.21,3.2.1.86	β-glucosidase, 6-phospho-β-galactosidase	GH1	23.0026	Klebsiella
XOS	GID_37019	3.2.1.89	arabinogalactan endo-1,4-beta-galactosidase	GH53	23.0509	Bacteroides
XOS	GID_34598	3.2.1.4	cellulase	GH8	23.2085	Klebsiella
XOS	GID_100327	3.2.1.21,3.2.1.86	β-glucosidase, 6-phospho-β-galactosidase	GH1	23.3453	Klebsiella
XOS	GID_18379	3.2.1.21,3.2.1.86	β-glucosidase, 6-phospho-β-galactosidase	GH1	23.43	Klebsiella
XOS	GID_246584	3.2.1.86	6-phospho-β-glucosidase	GH1	23.5865	Enterococcus
XOS	GID_19145	3.2.1.86	6-phospho-β-glucosidase	GH1	23.8682	Enterococcus
XOS	GID_111624	3.2.1.177	Alpha-D-xyloside xylohydrolase	GH31	24.0738	Klebsiella
XOS	GID_45731	3.2.1.21,3.2.1.52	β-glucosidase, β-N-acetylhexosaminidase	GH3	24.4127	Enterococcus
XOS	GID_181814	3.2.1.86	6-phospho-β-glucosidase	GH1	24.4444	Clostridium
XOS	GID_123527	3.2.1.86	6-phospho-β-glucosidase	GH1	24.5052	Clostridium
XOS	GID_88470	3.2.1.86	6-phospho-β-glucosidase	GH1	25.4759	Clostridium
XOS	GID_85421	3.2.1.23	β-galactosidase	GH2	29.7105	Bacteroides
XOS	GID_08636	3.2.1.78	mannan endo-1,4-β-mannosidase	GH5_8	31.2193	Clostridium
XOS	GID_79818	3.2.1.23	β-galactosidase	GH2	31.5779	Bacteroides
Table S3: Differential abundance analysis and substrate-specific CAZyme genes. CAZyme genes were identified and assigned using dbCAN2. Substrate-specific CAZyme genes were defined after additional annotations from EC numbers obtained from eggNOG and are listed here. Negative fold change values reflect genes that are enriched in non-responders while positive fold change values reflect genes that a…

## Sheet: Table S4 Feature selection
Treatment group	IDS	EC number (eggNOG-mapper)	enzyme name	CAZy (dbCAN2)	log2FoldChange	Genera
FOS	GID_21721	3.2.1.26	β-fructofuranosidase	GH32	4.65923	Bifidobacterium
FOS	GID_93934	3.2.1.26	β-fructofuranosidase	GH32	5.56635	Bifidobacterium
FOS	GID_04368	3.2.1.26	β-fructofuranosidase	GH32	5.80653	Bifidobacterium
FOS	GID_53283	3.2.1.26	β-fructofuranosidase	GH32	6.79615	Bifidobacterium
FOS	GID_07700	3.2.1.26	β-fructofuranosidase	GH32	7.46456	Clostridium
FOS	GID_200285	3.2.1.26	β-fructofuranosidase	GH32	9.91776	Clostridium
FOS	GID_197820	3.2.1.26	β-fructofuranosidase	GH32	11.2363	Ruminococcus
FOS	GID_309125	3.2.1.26	β-fructofuranosidase	GH32	11.6046	Clostridium
FOS	GID_200281	3.2.1.26	β-fructofuranosidase	GH32	11.6055	Clostridium
FOS	GID_53098	3.2.1.26	β-fructofuranosidase	GH32	12.2955	Megamonas
FOS	GID_132052	3.2.1.26	β-fructofuranosidase	GH32	12.4722	Ruminococcus
FOS	GID_13295	3.2.1.26	β-fructofuranosidase	GH32	14.9949	Enterobacter
FOS	GID_96149	3.2.1.26	β-fructofuranosidase	GH32	20.3091	Clostridium
Inulin	GID_93934	3.2.1.26	β-fructofuranosidase	GH32	9.28769	Bifidobacterium
Inulin	GID_21721	3.2.1.26	β-fructofuranosidase	GH32	9.37584	Bifidobacterium
Inulin	GID_258617	-	-	GH91	10.2401	Paenibacillus
Inulin	GID_135611	3.2.1.26	β-fructofuranosidase	GH32	15.0604	Eubacterium
Inulin	GID_165168	-	-	GH91	15.605	Ruminococcus
Inulin	GID_200676	3.2.1.26	β-fructofuranosidase	GH32	17.82	Megamonas
Inulin	GID_86439	3.2.1.26	β-fructofuranosidase	GH32	17.938	Clostridium
Inulin	GID_82396	3.2.1.26	β-fructofuranosidase	GH32	24.8619	Clostridium
Inulin	GID_333630	3.2.1.26	β-fructofuranosidase	GH32	26.2053	Ruminococcus
Inulin	GID_05520	3.2.1.26	β-fructofuranosidase	GH32	26.575	Bacillus
Inulin	GID_23253	3.2.1.26	β-fructofuranosidase	GH32	27.5855	Bacillus
Inulin	GID_96149	3.2.1.26	β-fructofuranosidase	GH32	31.6424	Clostridium
XOS	GID_04315	3.2.1.37	xylan 1,4-β-xylosidase	GH43_11	5.95483	Bifidobacterium
XOS	GID_07941	-	-	GH120	6.27142	Bifidobacterium
XOS	GID_07940	3.2.1.156	oligosaccharide reducing-end xylase	GH8	6.84405	Bifidobacterium
XOS	GID_13064	-	-	GH43_10	6.92386	Bifidobacterium
XOS	GID_102964	3.2.1.37	xylan 1,4-β-xylosidase	GH43_11	7.59686	Bifidobacterium
XOS	GID_13225	3.2.1.37	xylan 1,4-β-xylosidase	GH43_11	7.72598	Bifidobacterium
XOS	GID_07942	3.2.1.37	xylan 1,4-β-xylosidase	GH43_11	8.10967	Bifidobacterium
XOS	GID_13220	3.2.1.37,3.2.1.55	xylan 1,4-β-xylosidase, α-N-arabinofuranosidase	GH43_12	8.16695	Bifidobacterium
XOS	GID_08104	-	-	GH43_26	8.26172	Bifidobacterium
XOS	GID_69570	-	-	GH5_41	8.36122	Klebsiella
XOS	GID_99064	3.2.1.37	xylan 1,4-β-xylosidase	GH43_11	9.76636	Bifidobacterium
XOS	GID_81862	-	-	GH43_10	21.302	Klebsiella
XOS	GID_211679	3.2.1.37	xylan 1,4-β-xylosidase	GH43_11	21.7579	Klebsiella
Table S4: Features (Responder-associated substrate-specific CAZyme genes) selected for feature permutation
Table S4. Feature Selection

## Sheet: Table S5 Selected CGC
Gene cluster	Gene type	CAZyme	NCBI annotation (top hit)	IDS_1	IDS_2	IDS_3	Taxa
F/ICGC1	ABC transporter SBP		nMT1/THI5-like protein	GID_21719			Bifidobacterium
	ABC transporter (permease)		ABC transporter permease	GID_21720
	CAZyme	GH32	beta-(1-2)-fructofuranosidase	GID_21721
FCGC1	ABC transporter (permease)		putative uncharacterized protein	GID_04367	GID_53282		Bifidobacterium
	CAZyme	GH32	putative uncharacterized protein	GID_04368	GID_53283
	MFS transporter		sucrose transport protein	GID_04369	GID_53284
F/ICGC2	CAZyme	GH32	beta-fructofuranosidase	GID_93934			Bifidobacterium
	TF		LacI-type transcriptional regulator	GID_93935
	null		hypothetical protein BAD_1327	GID_93936
	ABC transporter (permease)		sugar ABC transporter permease	GID_93937
	ABC transporter (permease)		polysaccharide ABC transporter permease	GID_93938
	ABC transporter SBP		ABC transporter	GID_93939
XCGC1	ABC transporter (permease)		sugar ABC transporter permease	GID_08101	GID_226710	GID_75667	Bifidobacterium
	ABC transporter (permease)		sugar ABC transporter permease	GID_08102	GID_226711	GID_75666
	ABC transporter SBP		sugar ABC transporter substrate-binding protein	GID_08103	GID_226712	GID_75665
	CAZyme	GH43_26	putative uncharacterized protein	GID_08104	GID_226713	GID_75664
	TF		LacI family transcription regulator	GID_08105	GID_226714	GID_75663
	CAZyme	GH43_27	alpha-arabinofuranosidase	GID_08106	GID_226715	GID_75662
	CAZyme	GH43_4	beta-xylosidase	GID_08107	GID_226716	GID_75661
	CAZyme	GH43_4	beta-xylosidase	GID_08108	GID_226717	GID_75660
XCGC2	CAZyme	GH5_44	cellulase family glycosylhydrolase	GID_04314	GID_102963		Bifidobacterium
	CAZyme	GH43_11	xylan 1,4-beta-xylosidase	GID_04315	GID_102964
	CAZyme	GH5_44	cellulase family glycosylhydrolase	GID_04316	GID_102965
	TF		AcrR family transcriptional regulator	GID_04317	GID_102966
XCGC3	CAZyme	GH43_12	putative uncharacterized protein	GID_13220	GID_99059		Bifidobacterium
	TF		LacI family transcription regulator	GID_13221	GID_99060
	ABC transporter SBP		sugar ABC transporter substrate-binding protein	GID_13222	GID_99061
	ABC transporter (permease)		sugar ABC transporter permease	GID_13223	GID_99062
	ABC transporter (permease)		thiamine ABC transporter ATP-binding protein	GID_13224	GID_99063
	CAZyme	GH43_11	beta-xylosidase	GID_13225	GID_99064
XCGC4	CAZyme	CE10	putative uncharacterized protein	GID_07938	GID_13065		Bifidobacterium
	CAZyme	GH43_10	putative uncharacterized protein	GID_07939	GID_13064
	CAZyme	GH8	putative uncharacterized protein	GID_07940	GID_13063
	CAZyme	GH120	uncharacterized protein	GID_07941	GID_13062
	CAZyme	GH43_11	beta-xylosidase	GID_07942	GID_13061
	ABC transporter (ATP-binding)		peptide ABC transporter ATPase	GID_07943	GID_13060
	ABC transporter (ATP-binding)		ABC transporter ATP-binding protein	GID_07944	GID_13059
	ABC transporter (permease)		ABC transporter permease	GID_07945	GID_13058
	ABC transporter (permease)		peptide ABC transporter permease	GID_07946	GID_13057
	ABC transporter SBP		hypothetical protein	GID_07947	GID_13056
Table S5: Targeted CAZyme genes and CGC. Description of top-ranking targeted genes and gene clusters through feature permutation.

## Sheet: Table S6 primers
Gene cluster	Gene	Primer sequence	Product size (bp)
FCGC1	GID_53282	F:GGCAAGTACAACTCGATCTGC	186
		R:GCCAGGGAGTTGATGGAGTAG
	GID_53283	F:ACGAGCCATCAAACTTGTTGC	77
		R:CGATGGACTTCATGGTGTGGA
	GID_53284	F:TGTCGCAAAACTTCTCGAAGC	252
		R:AACAGTACGGCGAACAGGAAT
FCGC2/ICGC1	GID_21721	F:TCCGGACGTGTTTATGCTTGA	130
		R:GTTGACGTTGCGGTTCATGAA
	GID_21720	F:CGATGCCGTTGATTTCGATCG	270
		R:CGGTGGCGAAGATGTAGGC
	GID_21719	F:AGCAAAGCAATCGCAATCCTC	201
		R:AAGACCGGCCTGCTTGAAATA
FCGC3/ICGC2	GID_93934	F:TGACATTGTTCTCCGCGAAGA	173
		R:CTTGTCGCGGTAATGCATCAG
	GID_93935	F:ATGGGATACAAGCCGAACTCC	247
		R:TCATGGCATACAGGAAACCGT
	GID_93936	F:GCACAACACTGACCATGATCG	121
		R:GACATGCCGAACACCATGAG
	GID_93937	F:TCAGAAGAAAACGCCAGGTGA	248
		R:CGACCACCGAGTAGATGATCG
	GID_93938	F:TCTGCAACTGATCCGTTACGT	128
		R:TCAGCGAATTCTGCATCAGGT
	GID_93939	F:AGATGCCGAACGTCAAGAAGT	268
		R:CGGATATTCATCGGCACCTCA
XCGC1	GID_08101	F:TGCTGCGTCAGTTCTTCATCT	156
		R:TCCAGTTGCCCATGAAGTTGA
	GID_08102	F:CCGGCAATCAAGACGTTCATC	125
		R:TTCTTGACGTCGGTCCAGAAG
	GID_08103	F:TCACCTTCAACATCGACGGTT	174
		R:CATCGGACTTGGTGAGCTTCT
	GID_08104	F:GCAGATCCTTGGGTCCTCAAA	222
		R:GCCTGCGAAGTAGATGTACCA
	GID_08105	F:GAACGCATCTTCACCGACAAG	171
		R:CTCAAGGTAGCCCTGATAGCG
	GID_08106	F:CTTCATGCCATGCTTCGATGG	221
		R:GCGAGATACGTTGGATGGGAT
	GID_08107	F:GATGAGCTCGATCCAGTGGAG	242
		R:CGGTCTTGTAGCCCTTCTTGT
	GID_08108	F:AACTTGCCGATGTCGAAGTCT	245
		R:ATCGCCTGTGATATCGGCAAT
XCGC2	GID_04314	F:AAATCGTGGGGACTGAACTCC	143
		R:AGGTCGATGAGGATGGTCAGA
	GID_04315	F:TCGTGTTGCCGTGGAAGATAA	225
		R:TCAAAATCGGCGGTCTTCTCA
	GID_04316	F:TGTTCCATAGCACGTCGAACA	74
		R:AAACCGCAGTGAGACATACGT
	GID_04317	F:GTGCAGTTGTTTACCGTGCTT	146
		R:GACTTCCACGAACCCAATTGC
XCGC3	GID_99059	F:GATGATTCGGGCGGTGTCTAT	249
		R:CCCGTCCTCGAATATGTCTGG
	GID_99061	F:CCAAGGGCGTCAATGACAAAG	110
		R:GGTGGTGAGGAATCCTTCGTT
	GID_99062	F:CTGGAAATACGTCGGTTTCGC	217
		R:GCCCCACACGATATAGACCAG
	GID_99063	F:TTCCGAACGAACTGGAAGAGG	210
		R:AGCTGAACATCTGTACGCCAA
	GID_99064	F:TGGGCTCCTGACCTAAGCTAT	243
		R:CTGGTGGTGGTATTCACGGAA
XCGC4	GID_07939	F:TTGGTTATGAGGGCAGTCACC	125
		R:GAAAGCGCCATCCAAGGATTC
	GID_07940	F:TTTCTATTCCGACGCCTACCG	136
		R:GTAGACGCTAGTACGGTCGTG
	GID_07941	F:TCTGCCGTATCGAGCATAACC	110
		R:GGCAATGACCGTATCCAATGC
	GID_07942	F:GGGCTCCGGATCTTTCCTATG	246
		R:GGATACTTTCGGCAGTGACCA
	GID_07943	F:GCGGTGAAGGATGCATCATTC	115
		R:TCGGCGTCTCCAAACATGTAA
	GID_07944	F:TTTGCCGATGCTCTTGGAGAT	158
		R:AGCCACGATCTCCTGTCAAAG
	GID_07945	F:TCTGTTGCCTGTGATGGGATC	141
		R:GAACCGTTCTGCGCGTAATAC
	GID_07946	F:TGATGGTCTCCACGTTGTCTG	211
		R: GCTTGCAAAAGCATCTGACCA
Table S6: Quantification of prebiotic-associated genes. qPCR primer sequences designed for each candidate gene for gene copy number quantification
		Table S6. qPCR Primers

## Sheet: Table S7 SVM model
Substrate	Features	AUC		Sensitivity	Specificity
		training (cross-validation)	testing
XOS	Bifidobacterium genes copy number (n=24)	0.95	0.91	0.91	0.81
	Bifidobacterium genes copy number + Bifidobacterium counts (n=25)	0.94	0.9	0.91	0.74
FOS	Bifidobacterium genes copy number (n=13)	0.82	0.83	0.88	0.7
	Bifidobacterium genes copy number + Bifidobacterium counts (n=14)	0.82	0.83	0.9	0.71
Inulin	Bifidobacterium genes copy number (n=10)	0.93	0.9	0.78	0.9
	Bifidobacterium genes copy number + Bifidobacterium counts (n=11)	0.92	0.88	0.75	0.9
Table S7: Model parameters for Support Vector Machine (SVM) models with the Radial Basis Function (RBF) kernel.
Tabkle S7 SVM Model parameters

## Sheet: Table S8 GSRS
Question no.	Symptom	FOS		Inulin		XOS		XOS-NR		XOS (all)
		V2	V3	V2	V3	V2	V3	V2	V3	V2	V3
1	Pain or discomfort in upper abdomen	1.14 (± 0.38)	1.43 (± 0.53)	1.20 (± 0.45)	1.20 (± 0.45)	1.00 (± 0.00)	1.25 (± 0.46)	1.33 (± 0.52)	1.50 (± 0.84)	1.14 (± 0.36)	1.36 (± 0.63)
2	Heartburn	1.00 (± 0.00)	1.14 (± 0.38)	1.00 (± 0.00)	1.20 (± 0.45)	1.13 (± 0.36)	1.00 (± 0.00)	1.00 (± 0.00)	1.17 (± 0.41)	1.07 (± 0.27)	1.07 (± 0.27)
3	Acid reflux	1.00 (± 0.00)	1.14 (± 0.38)	1.00 (± 0.00)	1.60 (± 1.34)	1.25 (± 0.71)	1.00 (± 0.00)	1.00 (± 0.00)	1.33 (± 0.52)	1.14 (± 0.53)	1.14 (± 0.36)
4	Hunger pangs	1.43 (± 0.53)	1.29 (± 0.49)	2.20 (± 1.64)	2.20 (± 1.10)	1.38 (± 0.74)	1.50 (± 1.07)	1.83 (± 0.75)	1.50 (± 0.84)	1.57 (± 0.76)	1.5 (± 0.94)
5	Nausea	1.00 (± 0.00)	1.00 (± 0.00)	1.00 (± 0.00)	1.00 (± 0.00)	1.00 (± 0.00)	1.13 (± 0.35)	1.00 (± 0.00)	1.00 (± 0.00)	1.00 (± 0.00)	1.07 (± 0.27)
6	Rumbling	1.43 (± 0.53)	1.29 (± 0.49)	1.40 (± 0.89)	1.60 (± 0.89)	1.25 (± 0.46)	1.89 (± 1.13)	1.33 (± 0.52)	1.50 (± 1.22)	1.29 (± 0.47)	1.71 (± 1.14)
7	Bloating	1.14 (± 0.38)	1.57 (± 0.98)	1.20 (± 0.45)	1.60 (± 0.89)	1.13 (± 0.35)	1.63 (± 1.06)	2.33 (± 1.03)	1.83 (± 1.33)	1.64 (± 0.93)	1.71 (± 1.14)
8	Belching	1.29 (± 0.49)	1.14 (± 0.38)	1.40 (± 0.55)	1.40 (± 0.55)	1.38 (± 0.52)	1.25 (± 0.46)	1.33 (± 0.52)	1.17 (± 0.41)	1.36 (± 0.5)	1.21 (± 0.43)
9	Passing gas	1.29 (± 0.76)	1.29 (± 0.49)	2.00 (± 1.00)	2.60 (± 1.52)	1.38 (± 0.75)	2.00 (± 2.07)	2.67 (± 1.37)	3.17 (± 2.04)	1.93 (± 1.21)	2.50 (± 2.07)
10	Constipation	1.14 (± 0.38)	1.86 (± 1.21)	1.40 (± 0.55)	2.00 (± 1.22)	1.00 (± 0.00)	1.00 (± 0.00)	1.17 (± 0.41)	1.33 (± 0.82)	1.07 (± 0.27)	1.14 (± 0.53)
11	Diarrhea	1.14 (± 0.38)	1.57 (± 1.13)	1.00 (± 0.00)	1.00 (± 0.00)	1.00 (± 0.00)	1.13 (± 0.35)	1.67 (± 1.21)	1.33 (± 0.82)	1.29 (± 0.83)	1.21 (± 0.58)
12	Loose stool	1.00 (± 0.00)	1.29 (± 0.49)	1.20 (± 0.45)	1.40 (± 0.89)	1.13 (± 0.35)	1.25 (± 0.46)	1.83 (± 1.17)	1.00 (± 0.00)	1.43 (± 0.85)	1.14 (± 0.36)
13	Hard stool	1.00 (± 0.00)	1.57 (± 0.79)	1.60 (± 0.89)	2.20 (± 1.64)	1.00 (± 0.00)	1.38 (± 1.06)	1.17 (± 0.41)	1.17 (± 0.41)	1.07 (± 0.27)	1.29 (± 0.83)
14	Urgent bowel movement	1.14 (± 0.38)	1.14 (± 0.38)	1.00 (± 0.00)	1.20 (± 0.45)	1.00 (± 0.00)	1.50 (± 0.53)	1.17 (± 0.41)	1.50 (± 0.84)	1.07 (± 0.27)	1.50 (± 0.65)
15	Sensation of not completely emptying bowel	1.43 (± 0.53)	2.00 (± 1.41)	1.40 (± 0.55)	1.40 (± 0.55)	1.38 (± 0.52)	1.13 (± 0.35)	1.67 (± 1.21)	1.67 (± 1.21)	1.50 (± 0.85)	1.36 (± 0.84)
	Total score	17.5 7(± 2.57)	20.7 (± 4.75)	20.00 (± 4.3)	23.6 (± 6.80)	17.38 (± 3.16)	20.00 (± 5.21)	22.50 (± 4.09)	22.17 (± 3.06)	19.57 (± 4.33)	20.93 (± 4.41)
Table S8: Reported scores from GSRS survey. The mean and standard deviation of scores within each treatment -timepoint group is reported.	Table S8. GSRS scores
								GSRSScores

## Sheet: Table S9 GSRS individual
Subject	Timepoint	Treatment	Q1	Q2	Q3	Q4	Q5	Q6	Q7	Q8	Q9	Q10	Q11	Q12	Q13	Q14	Q15
PS1	V2	FOS	1	1	1	1	1	1	1	1	1	1	2	1	1	2	2
PS2	V2	FOS	1	1	1	2	1	2	1	1	1	1	1	1	1	1	1
PS3	V2	FOS	1	1	1	2	1	2	2	2	1	2	1	1	1	1	2
PS4	V2	FOS	1	1	1	1	1	1	1	1	1	1	1	1	1	1	2
PS5	V2	FOS	2	1	1	2	1	2	1	2	3	1	1	1	1	1	1
PS6	V2	FOS	1	1	1	1	1	1	1	1	1	1	1	1	1	1	1
PS7	V2	FOS	1	1	1	1	1	1	1	1	1	1	1	1	1	1	1
PS1	V3	FOS	1	1	1	1	1	1	1	1	2	1	2	2	1	2	2
PS2	V3	FOS	1	1	1	1	1	1	1	1	1	3	1	1	2	1	2
PS3	V3	FOS	2	1	2	1	1	1	3	2	1	2	1	1	2	1	2
PS4	V3	FOS	2	2	1	2	1	2	1	1	1	1	1	2	1	1	1
PS5	V3	FOS	2	1	1	1	1	2	1	1	2	1	1	1	1	1	1
PS6	V3	FOS	1	1	1	1	1	1	1	1	1	1	1	1	1	1	1
PS7	V3	FOS	1	1	1	2	1	1	3	1	1	4	4	1	3	1	5
PS8	V2	INULIN	1	1	1	1	1	1	1	1	1	1	1	1	1	1	1
PS9	V2	INULIN	1	1	1	4	1	1	2	2	2	2	1	2	1	1	2
PS10	V2	INULIN	1	1	1	1	1	1	1	2	1	2	1	1	2	1	1
PS11	V2	INULIN	1	1	1	4	1	3	1	1	3	1	1	1	3	1	2
PS12	V2	INULIN	2	1	1	1	1	1	1	1	3	1	1	1	1	1	1
PS8	V3	INULIN	1	1	1	1	1	1	1	1	1	1	1	1	1	1	1
PS9	V3	INULIN	1	2	1	3	1	1	2	2	2	2	1	1	1	1	1
PS10	V3	INULIN	1	1	1	1	1	1	1	2	2	2	1	1	2	1	2
PS11	V3	INULIN	2	1	1	3	1	2	3	1	3	4	1	1	5	1	2
PS12	V3	INULIN	1	1	4	3	1	3	1	1	5	1	1	3	2	2	1
PS13	V2	XOS	2	1	1	2	1	2	4	2	3	1	1	2	1	1	2
PS14	V2	XOS	1	1	1	2	1	1	1	1	2	2	1	1	2	1	4
PS15	V2	XOS	1	1	1	1	1	1	1	1	1	1	1	1	1	1	1
PS16	V2	XOS	1	1	1	1	1	1	1	1	1	1	1	1	1	1	1
PS17	V2	XOS	1	1	1	3	1	2	1	2	1	1	1	1	1	1	1
PS18	V2	XOS	1	1	1	3	1	1	2	2	2	1	1	1	1	1	1
PS19	V2	XOS	1	1	1	1	1	1	1	1	1	1	1	1	1	1	1
PS20	V2	XOS	1	1	1	1	1	1	1	1	1	1	1	1	1	1	1
PS21	V2	XOS	1	1	1	2	1	2	1	2	3	1	1	2	1	1	2
PS22	V2	XOS	1	1	1	1	1	1	1	1	1	1	1	1	1	1	2
PS23	V2	XOS	1	1	1	1	1	1	3	1	5	1	4	4	1	1	1
PS24	V2	XOS	1	2	3	1	1	1	2	2	2	1	1	1	1	1	2
PS25	V2	XOS	1	1	1	1	1	1	2	1	1	1	1	1	1	1	1
PS26	V2	XOS	2	1	1	2	1	2	2	1	3	1	2	2	1	2	1
PS13	V3	XOS	2	1	2	1	1	1	1	2	2	3	1	1	1	1	4
PS14	V3	XOS	1	1	1	2	1	1	1	1	2	1	1	1	1	2	2
PS15	V3	XOS	1	1	1	1	1	1	1	1	1	1	1	1	1	1	1
PS16	V3	XOS	2	1	1	1	1	2	1	1	2	1	1	1	1	2	1
PS17	V3	XOS	1	1	1	2	2	2	1	2	1	1	1	1	1	2	1
PS18	V3	XOS	3	1	1	1	1	4	4	1	4	1	1	1	1	1	1
PS19	V3	XOS	1	1	1	1	1	1	1	1	1	1	1	1	1	1	1
PS20	V3	XOS	1	1	1	1	1	4	4	1	7	1	1	1	1	1	1
PS21	V3	XOS	1	1	1	1	1	1	2	1	2	1	2	2	1	2	2
PS22	V3	XOS	1	1	1	1	1	1	1	1	1	1	1	1	1	1	1
PS23	V3	XOS	1	1	1	1	1	1	3	1	2	1	1	1	1	1	1
PS24	V3	XOS	2	1	1	4	1	3	2	2	1	1	1	2	4	2	1
PS25	V3	XOS	1	2	2	1	1	1	1	1	7	1	1	1	1	1	1
PS26	V3	XOS	1	1	1	3	1	1	1	1	2	1	3	1	2	3	1
Table S9: GSRS survey scores for each subject. Symptoms are listed in Table S8.

## Sheet: Table S10 DHQ3
Dietary components	FOS	INULIN	XOS	NR
Added alpha-tocopherol (mg)	0.51 (± 0.85 )	1.02 (± 0.93 )	1.17 (± 1.69 )	0.23 (± 0.19 )
Added sugars (tsp)	4.64 (± 1.71 )	6.24 (± 2.34 )	5.57 (± 1.85 )	5.85 (± 2.76 )
Added vitamin B12 (mcg)	0.49 (± 0.74 )	1.11 (± 0.73 )	0.54 (± 0.58 )	0.65 (± 0.88 )
Alcohol (g)	1.52 (± 1.36 )	0.56 (± 0.69 )	3.35 (± 2.71 )	1.11 (± 1.11 )
Alpha-carotene (mcg)	422.45 (± 345.65 )	1230.15 (± 2040.63 )	417.14 (± 638.63 )	307.66 (± 182.87 )
Beta-carotene (mcg)	2328.48 (± 1033.41 )	4960.62 (± 5997.46 )	2387.51 (± 1814.32 )	7768.89 (± 6636.75 )
Beta-cryptoxanthin (mcg)	59.57 (± 26.34 )	116.05 (± 75.73 )	51.02 (± 36.19 )	46.36 (± 26.35 )
Caffeine (mg)	187.79 (± 388.19 )	33.5 (± 45.02 )	139.38 (± 81.28 )	43.78 (± 62.42 )
Calcium (mg)	697.52 (± 233.98 )	561 (± 161.61 )	705.22 (± 286.6 )	590.64 (± 215.15 )
Carbohydrate (g)	110.71 (± 14.1 )	140.94 (± 30.38 )	124.33 (± 17.42 )	132.68 (± 22.53 )
Cheese (cups)	0.46 (± 0.21 )	0.18 (± 0.17 )	0.38 (± 0.19 )	0.08 (± 0.05 )
Cholesterol (mg)	171.66 (± 121.79 )	137.65 (± 89.18 )	128.32 (± 50.73 )	144.35 (± 30.49 )
Citrus, melon, berry fruit (cups)	0.13 (± 0.12 )	0.3 (± 0.26 )	0.14 (± 0.2 )	0.11 (± 0.11 )
Copper (mg)	0.8 (± 0.19 )	0.93 (± 0.2 )	0.77 (± 0.21 )	0.98 (± 0.24 )
Cured meat protein foods (oz)	0.34 (± 0.61 )	0.16 (± 0.24 )	0.36 (± 0.24 )	0.39 (± 0.46 )
Dark-green vegetable (cups)	0.24 (± 0.13 )	0.2 (± 0.12 )	0.23 (± 0.18 )	0.72 (± 0.68 )
Dietary fiber (g)	11.25 (± 3.01 )	13.91 (± 4.45 )	9.76 (± 3.9 )	11.5 (± 2.53 )
Eggs protein foods (oz)	0.47 (± 0.51 )	0.34 (± 0.31 )	0.38 (± 0.37 )	0.42 (± 0.17 )
Folate, dietary folate (mcg)	282.95 (± 70 )	300.43 (± 63.44 )	265.02 (± 42.81 )	390.65 (± 168.02 )
Folic acid (mcg)	76.47 (± 43.66 )	85.73 (± 35.99 )	78.28 (± 23.03 )	110.43 (± 55.3 )
Food folate (mcg)	152.94 (± 20.48 )	154.56 (± 19.32 )	131.86 (± 36.24 )	202.68 (± 101.41 )
Fruits (cups)	0.5 (± 0.39 )	0.94 (± 0.38 )	0.74 (± 0.74 )	0.56 (± 0.34 )
Iron (mg)	7.91 (± 1.51 )	9.02 (± 1.1 )	6.81 (± 1.49 )	9 (± 1.81 )
Juice fruit (cups)	0.08 (± 0.06 )	0.21 (± 0.22 )	0.17 (± 0.18 )	0.1 (± 0.13 )
Legumes protein foods (oz)	0.15 (± 0.18 )	0.23 (± 0.19 )	0.16 (± 0.17 )	0.13 (± 0.19 )
Legumes vegetable (cups)	0.04 (± 0.05 )	0.05 (± 0.05 )	0.04 (± 0.04 )	0.03 (± 0.05 )
Lutein + zeaxanthin (mcg)	2341.52 (± 1746.04 )	1946.2 (± 1240.04 )	2003.59 (± 1672.47 )	12262.76 (± 12239.43 )
Lycopene (mcg)	2140.77 (± 611.62 )	4020.12 (± 1617.36 )	2741.25 (± 1663.49 )	2121.93 (± 1473.02 )
Magnesium (mg)	220.27 (± 59.81 )	208.55 (± 31.96 )	197.88 (± 47.29 )	235.31 (± 63.99 )
Meat from beef, pork, veal, lamb, and game protein foods (oz)	0.92 (± 0.97 )	1.3 (± 1.72 )	0.85 (± 0.66 )	0.65 (± 0.49 )
Meat from organ meat protein foods (oz)	0 (± 0 )	0 (± 0 )	0 (± 0 )	0 (± 0.01 )
Meat, poultry, and eggs (oz)	2.36 (± 2.22 )	2.35 (± 1.79 )	2.13 (± 1.19 )	2.07 (± 0.86 )
Milk (cups)	0.4 (± 0.35 )	0.39 (± 0.29 )	0.67 (± 0.77 )	0.37 (± 0.52 )
Moisture (g)	2884.39 (± 2897.7 )	2621.39 (± 1133.04 )	2368.85 (± 1287.65 )	2664.42 (± 2541.58 )
Niacin (mg)	14.64 (± 3.29 )	13.36 (± 1.04 )	12.44 (± 3.63 )	13.84 (± 4.97 )
Nuts and seeds protein foods (oz)	1.02 (± 0.98 )	0.23 (± 0.2 )	0.26 (± 0.27 )	0.73 (± 0.83 )
Nuts, seeds, soy, and legumes (oz)	1.31 (± 1.2 )	0.65 (± 0.28 )	0.53 (± 0.43 )	0.94 (± 0.98 )
Oil (g)	14.92 (± 5.18 )	10.35 (± 4.49 )	10.47 (± 2.33 )	13.04 (± 4.54 )
Other fruit (cups)	0.37 (± 0.32 )	0.64 (± 0.26 )	0.6 (± 0.67 )	0.45 (± 0.26 )
Other starchy vegetable (cups)	0.06 (± 0.04 )	0.14 (± 0.13 )	0.06 (± 0.04 )	0.04 (± 0.03 )
Other vegetable (cups)	0.33 (± 0.14 )	0.43 (± 0.16 )	0.2 (± 0.06 )	0.24 (± 0.12 )
Phosphorus (mg)	767.47 (± 111.47 )	711.65 (± 73.36 )	771.62 (± 133.66 )	687.19 (± 93.3 )
Potassium (mg)	1637.54 (± 464.92 )	1698.59 (± 209 )	1659.63 (± 285.45 )	1592.05 (± 446.79 )
Poultry protein foods (oz)	0.63 (± 0.6 )	0.54 (± 0.47 )	0.54 (± 0.75 )	0.6 (± 0.39 )
Protein (g)	45.64 (± 12.79 )	41.9 (± 11.21 )	43.91 (± 8.52 )	42.18 (± 4.03 )
Red/orange other vegetable (cups)	0.1 (± 0.07 )	0.3 (± 0.49 )	0.1 (± 0.14 )	0.09 (± 0.05 )
Red/orange tomato vegetable (cups)	0.13 (± 0.07 )	0.3 (± 0.37 )	0.17 (± 0.09 )	0.13 (± 0.07 )
Refined grain (oz)	2.25 (± 0.58 )	1.85 (± 0.27 )	1.96 (± 0.51 )	2.85 (± 1.38 )
Retinol (mcg)	230.19 (± 98.18 )	262.71 (± 103.08 )	277.69 (± 134.71 )	164.81 (± 71.15 )
Riboflavin (Vitamin B2) (mg)	1.32 (± 0.75 )	1.08 (± 0.19 )	1.39 (± 0.36 )	1.22 (± 0.4 )
Seafood (oz)	0.28 (± 0.29 )	0.18 (± 0.25 )	0.26 (± 0.26 )	0.32 (± 0.32 )
Seafood high in omega-3 protein foods (oz)	0.15 (± 0.2 )	0.05 (± 0.05 )	0.08 (± 0.07 )	0.1 (± 0.11 )
Seafood low in omega-3 protein foods (oz)	0.13 (± 0.17 )	0.13 (± 0.22 )	0.18 (± 0.22 )	0.22 (± 0.21 )
Selenium (mcg)	59.61 (± 17.79 )	56.43 (± 8.83 )	58.9 (± 11.7 )	62.49 (± 7.63 )
Sodium (mg)	1683.77 (± 254.64 )	1764.38 (± 133.2 )	1631.95 (± 175.75 )	1888.84 (± 316.72 )
Solid fat (g)	15.47 (± 3.72 )	11.53 (± 5.9 )	15.45 (± 4.18 )	11.9 (± 3.91 )
Soy products protein foods (oz)	0.15 (± 0.17 )	0.19 (± 0.16 )	0.11 (± 0.12 )	0.08 (± 0.07 )
Theobromine (mg)	8.58 (± 9.26 )	14.18 (± 9.28 )	15.78 (± 10.23 )	12.62 (± 13.19 )
Thiamin (Vitamin B1) (mg)	0.89 (± 0.16 )	1.01 (± 0.04 )	0.87 (± 0.09 )	0.92 (± 0.11 )
Total Choline (mg)	202.26 (± 98.52 )	191.13 (± 71.43 )	177.98 (± 47.11 )	185.54 (± 23.5 )
Total dairy (cups)	0.94 (± 0.3 )	0.64 (± 0.3 )	1.27 (± 0.72 )	0.65 (± 0.55 )
Total fat (g)	42.5 (± 3.16 )	31.79 (± 9.11 )	35.32 (± 3.92 )	34.7 (± 9.77 )
Total folate (mcg)	229.49 (± 41.53 )	240.24 (± 40.13 )	210.11 (± 35.3 )	312.99 (± 136.47 )
Total fruit (cups)	0.57 (± 0.36 )	1.15 (± 0.48 )	0.91 (± 0.76 )	0.65 (± 0.32 )
Total meat, poultry, seafood protein foods (oz)	2.19 (± 2.35 )	2.19 (± 1.55 )	2.02 (± 1.1 )	1.97 (± 0.86 )
Total monounsaturated fatty acids (g)	16.31 (± 1.51 )	12.12 (± 3.72 )	12.86 (± 1.55 )	12.88 (± 4.39 )
Total number of grain (oz)	2.95 (± 0.81 )	3.09 (± 0.97 )	2.64 (± 0.81 )	3.34 (± 1.12 )
Total polyunsaturated fatty acids (g)	9.41 (± 1.23 )	7.47 (± 1.86 )	7.11 (± 1.1 )	9.07 (± 3.01 )
Total protein foods (oz)	3.82 (± 1.9 )	2.95 (± 1.86 )	2.79 (± 0.91 )	3.2 (± 1.3 )
Total red/orange vegetable (cups)	0.24 (± 0.11 )	0.6 (± 0.85 )	0.27 (± 0.18 )	0.22 (± 0.12 )
Total saturated fatty acids (g)	13.17 (± 1.34 )	9.12 (± 3.36 )	12.25 (± 2.47 )	9.71 (± 2.49 )
Total starchy vegetable (cups)	0.25 (± 0.16 )	0.28 (± 0.18 )	0.19 (± 0.14 )	0.1 (± 0.05 )
Total sugars (g)	42.21 (± 6.32 )	58.93 (± 14.12 )	55.32 (± 15.48 )	48.78 (± 7.71 )
Total vegetable (cups)	1.07 (± 0.23 )	1.5 (± 0.73 )	0.89 (± 0.36 )	1.28 (± 0.73 )
Vitamin A, retinol activity (mcg)	444.04 (± 133.48 )	731.9 (± 543.51 )	495.82 (± 269.68 )	826.8 (± 578.55 )
Vitamin B12 (mcg)	2.64 (± 0.75 )	2.81 (± 1.02 )	3.05 (± 1.27 )	2.41 (± 1.37 )
Vitamin B6 (mg)	1.17 (± 0.27 )	1.38 (± 0.09 )	1.16 (± 0.26 )	1.5 (± 0.67 )
Vitamin C (mg)	56.52 (± 17.53 )	86.14 (± 24.92 )	57.75 (± 25.06 )	52.43 (± 20.73 )
Vitamin D (D2 + D3) (mcg)	2.87 (± 1.59 )	2.42 (± 0.96 )	3.58 (± 2.34 )	2.45 (± 1.58 )
Vitamin E as alpha-tocopherol (mg)	5.36 (± 1.84 )	5.58 (± 1.39 )	4.94 (± 2.16 )	6.38 (± 1.58 )
Vitamin K (mcg)	127.54 (± 82.13 )	106.57 (± 54.82 )	115.41 (± 85.88 )	542.27 (± 527.25 )
White potato starchy vegetable (cups)	0.2 (± 0.16 )	0.14 (± 0.1 )	0.13 (± 0.12 )	0.06 (± 0.04 )
Whole grain (oz)	0.71 (± 0.83 )	1.25 (± 0.91 )	0.68 (± 0.55 )	0.49 (± 0.31 )
Yogurt (cups)	0.07 (± 0.07 )	0.04 (± 0.05 )	0.17 (± 0.19 )	0.17 (± 0.1 )
Zinc (mg)	6.58 (± 1.14 )	7 (± 1.89 )	6.51 (± 1.54 )	5.8 (± 0.81 )
Table S10: Dietary nutrient intakes of clinical study participants expressed per 1000 kcal for each treatment group according to the Diet History Questionnaire III (DHQ III). The mean and standard deviation intakes are reported within each treatment group.

[truncated: 2 more sheets: Table S11 DHQ3 individual food, Table S12 DHQ3 individual nutri]
